# Supplementary material for: Structural, Physicochemical, and Functional Properties of Waxy and Non-Waxy Foxtail Millet Starches
Source: Foods. 2025 Aug 29;14(17):3034. doi: 10.3390/foods14173034 (PMC12427984; doi:10.3390/foods14173034)
Supplement: Supplementary file 1 [file foods-14-03034-s001.zip]

Archive with 1 entries (1 files):
- foods-3839839-supplementary.pdf
